# Supplementary material for: Development of a Dynamic Multi-Parameter Prediction Model for the Maturation Process of ‘Ugni Blanc’ Grapes Using Visible and Near-Infrared Spectroscopy
Source: Foods. 2026 Jan 30;15(3):475. doi: 10.3390/foods15030475 (PMC12897312; doi:10.3390/foods15030475)
Supplement: Supplementary file 1 [file foods-15-00475-s001.zip]

Archive with 1 entries (1 files):
- foods-4095324-supplementary.pdf
